# Supplementary material for: The [4Fe‐4S] clusters of Rpo3 are key determinants in the post Rpo3/Rpo11 heterodimer formation of RNA polymerase in Methanosarcina acetivorans
Source: Microbiologyopen. 2016 Aug 25;6(1):e00399. doi: 10.1002/mbo3.399 (PMC5300874; doi:10.1002/mbo3.399)
Supplement: Supplementary file 3 [file MBO3-6-0-s003.xlsx]

## Sheet: Table S3
Table S3: The prevalance and distribution of Rpo3 groups within archaeal phyla.
Totals	Group 1	Group 2	Group 3	Group 4	Group 5	Group 6	Total
Crenarchaeota	9	14	1	25	0	0	49		Group 1: complete motifs #1 and #2
Euryarchaeota	58	9	0	8	119	14	208		Group 2: complete motif #1
Thaumarchaeota	0	0	0	0	0	12	12		Group 3: complete motif #2
Korarchaeota	0	0	1	0	0	0	1		Group 4: partial #1 and/or #2 motifs
Nanoarchaeota	0	0	0	0	2	0	2		Group 5: no #1 and #2 motifs
Lokiarchaeota	1	0	0	0	0	0	1		Group 6: lack domain 3 amino acid residues
Parvarchaeota	0	2	0	0	0	1	3
Total	68	25	2	33	121	27	276
Percentage	24.6377	9.05797	0.724638	11.9565	43.8406	9.78261
Order Percentages
Desulfurococcales	0.643	0	0.071	0.286	0	0
Sulfolobales	0	1	0	0	0	0
Thermoproteales	0	0.118	0	0.882	0	0
Acidilobales	0	0	0	1	0	0
Fervidicoccales	0	1	0	0	0	0
Thermoplasmatales	0	0	0	0.833	0.167	0
Archaeoglobales	1	0	0	0	0	0
Halobacteriales	0	0	0	0	1	0
Methanomassiliicoccales	0	0.667	0	0.334	0	0
Methanosarcinales	1	0	0	0	0	0
Methanobacteriales	0.563	0.437	0	0	0	0
Methanococcales	0	0	0	0	0	1
Methanocellales	1	0	0	0	0	0
Methanomicrobiales	0.933	0	0	0.067	0	0
Methanopyrales	0	0	0	1	0	0
Natrialbales	0	0	0	0	1	0
Thermococcales	0	0	0	0	1	0
Nitrosopumilales	0	0	0	0	0	1
Nitrososphaerales	0	0	0	0	0	1
Cenarchaeales	0	0	0	0	0	1
Parvarchaeota	0	0.667	0	0	0	0.333
Nanoarchaeota	0	0	0	0	1	0
Korarchaeota	0	0	1	0	0	0
Lokiarchaeota	1	0	0	0	0	0
The Rpo3 classification of individual species within archaeal phyla is below
Phylum Crenarchaeota
Order	GI	Accession	Genus	Species	cluster 1	cluster 2	Group Identification		Group 1: complete motifs #1 and #2
Desulfurococcales	549636204	WP_022541834.1	Aeropyrum	camini	2	2	Group 4		Group 2: complete motif #1
	499168291	WP_010866567.1	Aeropyrum	pernix	2	2	Group 4		Group 3: complete motif #2
	756978731	WP_042666793.1	Desulfurococcus	amylolyticus	4	4	Group 1		Group 4: partial #1 and/or #2 motifs
	504581108	WP_014768210.1	Desulfurococcus	fermentans	4	4	Group 1		Group 5: no #1 and #2 motifs
	501638949	WP_012609030.1	Desulfurococcus	kamchatkensis	4	4	Group 1		Group 6: lack domain 3 amino acid residues
	503328209	WP_013562870.1	Desulfurococcus	mucosus	4	4	Group 1
	500145705	WP_011821708.1	Hyperthermus	butylicus	2	2	Group 4			Group 1	Group 2	Group 3	Group 4	Group 5	Group 6	Combined
	500798811	WP_011998219.1	Ignicoccus	hospitalis	2	4	Group 3		Total	9	14	1	25	0	0	49
	503067720	WP_013302692.1	Ignisphaera	aggregans	4	4	Group 1		%	18.3673	28.5714	2.04082	51.0204	0	0
	503792608	WP_014026602.1	Pyrolobus	fumarii	2	2	Group 4
	502908958	WP_013143934.1	Staphylothermus	hellenicus	4	4	Group 1		Desulfurococcales	0.643	0	0.071	0.286	0	0
	500164491	WP_011839107.1	Staphylothermus	marinus	4	4	Group 1		Sulfolobales	0	1	0	0	0	0
	504550103	WP_014737205.1	Thermogladius	cellulolyticus	4	4	Group 1		Thermoproteales	0	0.118	0	0.882	0	0
	502895271	WP_013130247.1	Thermosphaera	aggregans	4	4	Group 1		Acidilobales	0	0	0	1	0	0
									Fervidicoccales	0	1	0	0	0	0
Sulfolobales	503541388	WP_013775464.1	Acidianus	hospitalis	4	2	Group 2
	612166521	EZQ03163.1	Candidatus Acidianus	copahuensis	4	2	Group 2
	503502092	WP_013736753.1	Metallosphaera	cuprina	4	2	Group 2
	500929300	WP_012022071.1	Metallosphaera	sedula	4	2	Group 2
	496366102	WP_009075092.1	Metallosphaera	yellowstonensis	4	2	Group 2
	583848448	EWG08139.1	Sulfolobales	archaeon AZ1	4	2	Group 2
	499596277	WP_011277011.1	Sulfolobus	acidocaldarius	4	2	Group 2
	502110198	WP_012712015.1	Sulfolobus	islandicus	4	2	Group 2
	219814435	ACL36491.1	Sulfolobus	shibatae B12	4	2	Group 2
	497674697	WP_009988881.1	Sulfolobus	solfataricus	4	2	Group 2
	499288852	WP_010980142.1	Sulfolobus	tokodaii	4	2	Group 2
Thermoproteales	501137698	WP_012186212.1	Caldivirga	maquilingensis	3	3	Group 4
	145284289	ABP51871.1	Pyrobaculum	arsenaticum DSM 13514	3	3	Group 4
	500176345	WP_011850770.1	Pyrobaculum	calidifontis	3	3	Group 4
	500086438	WP_011762451.1	Pyrobaculum	islandicum	3	3	Group 4
	501319668	WP_012351303.1	Pyrobaculum	neutrophilum	3	3	Group 4
	504114026	WP_014348012.1	Pyrobaculum	oguniense	3	3	Group 4
	356642897	AET33576.1	Pyrobaculum	sp. 1860	3	3	Group 4
	499316920	WP_011007412.1	Pyrobaculum	aerophilum	3	3	Group 4
	500232178	WP_011901774.1	Pyrobaculum	arsenaticum	3	3	Group 4
	742686299	AJB42579.1	Thermofilum	carboxyditrophus 1505	4	0	Group 2
	500075942	WP_011751955.1	Thermofilum	pendens	4	0	Group 2
	778567722	KJR74069.1	Thermoproteus	sp. AZ2	3	3	Group 4
	503893553	WP_014127547.1	Thermoproteus	tenax	3	3	Group 4
	503445973	WP_013680634.1	Thermoproteus	uzoniensis	3	3	Group 4
	503100432	WP_013335225.1	Vulcanisaeta	distributa	3	3	Group 4
	503369677	WP_013604338.1	Vulcanisaeta	moutnovskia	3	3	Group 4
	778553869	KJR71874.1	Vulcanisaeta	sp. AZ3	3	3	Group 4
Acidilobales	503031949	WP_013266925.1	Acidilobus	saccharovorans	2	2	Group 4
	505045107	WP_015232209.1	Caldisphaera	lagunensis	2	2	Group 4
	557076107	ESQ22024.1	uncultured Acidilobus	sp. CIS	2	2	Group 4
	557080029	ESQ25838.1	uncultured Acidilobus	sp. JCHS	1	3	Group 4
	557077206	ESQ23084.1	uncultured Acidilobus	sp. MG	2	2	Group 4
	557078871	ESQ24700.1	uncultured Acidilobus	sp. OSPS	1	3	Group 4
Fervidicoccales	504370501	WP_014557603.1	Fervidicoccus	fontis	4	2	Group 2
Phylum Euryarchaeota
Order	GI	Accession	Genus	Species	cluster 1	cluster 2	Group Identification		Group 1: complete motifs #1 and #2
Thermoplasmatales	765467717	KJE49536.1	Acidiplasma	sp. MBA-1	2	0	Group 4		Group 2: complete motif #1
	518679936	WP_019841629.1	Ferroplasma	acidarmanus fer1	2	0	Group 4		Group 3: complete motif #2
	499491383	WP_011178023.1	Picrophilus	torridus	2	0	Group 4		Group 4: partial #1 and/or #2 motifs
	10640345	CAC12159.1	Thermoplasma	acidophilum	2	0	Group 4		Group 5: no #1 and #2 motifs
	499219283	WP_010916823.1	Thermoplasma	volcanium	2	0	Group 4		Group 6: lack domain 3 amino acid residues
	472831695	AGI47432.1	Thermoplasmatales	sp. BRNA1	0	0	Group 5
										Group 1	Group 2	Group 3	Group 4	Group 5	Group 6	Combined
Archaeoglobales	499182231	WP_010879771.1	Archaeoglobus	fulgidus	4	4	Group 1		Total	58	9	0	8	119	14	208
	502705183	WP_012940424.1	Archaeoglobus	profundus	4	4	Group 1		%	27.8846	4.32692	0	3.84615	57.2115	6.73077
	505403141	WP_015590243.1	Archaeoglobus	sulfaticallidus	4	4	Group 1
	503448409	WP_013683070.1	Archaeoglobus	veneficus	4	4	Group 1		Thermoplasmatales	0	0	0	0.833	0.167	0
	502730372	WP_012965356.1	Ferroglobus	placidus	4	4	Group 1		Archaeoglobales	1	0	0	0	0	0
	728874953	AIY89264.1	Geoglobus	acetivorans	4	4	Group 1		Halobacteriales	0	0	0	0	1	0
									Methanomassiliicoccales	0	0.667	0	0.334	0	0
Halobacteriales	557372300	WP_023393369.1	Candidatus Halobonum	tyrrellensis	0	0	Group 5		Methanosarcinales	1	0	0	0	0	0
	495254127	WP_007978882.1	Haladaptatus	paucihalophilus	0	0	Group 5		Methanobacteriales	0.563	0.437	0	0	0	0
	495692844	WP_008417423.1	Halalkalicoccus	jeotgali	0	0	Group 5		Methanococcales	0	0	0	0	0	1
	519065695	WP_020221570.1	Halarchaeum	acidiphilum	0	0	Group 5		Methanocellales	1	0	0	0	0	0
	544639648	WP_021074204.1	Haloarchaeon	3A1 DGR	0	0	Group 5		Methanomicrobiales	0.933	0	0	0.067	0	0
	445770088	EMA21156.1	Haloarcula	amylolytica JCM 13557	0	0	Group 5		Methanopyrales	0	0	0	1	0	0
	445772692	EMA23737.1	Haloarcula	argentinensis DSM 12282	0	0	Group 5		Natrialbales	0	0	0	0	1	0
	445770767	EMA21825.1	Haloarcula	californiae ATCC 33799	0	0	Group 5		Thermococcales	0	0	0	0	1	0
	343782465	AEM56442.1	Haloarcula	hispanica ATCC 33960	0	0	Group 5
	490731190	WP_004593560.1	Haloarcula	japonica	0	0	Group 5
	445761375	EMA12623.1	Haloarcula	sinaiiensis ATCC 33800	0	0	Group 5
	749701601	AJF26395.1	Haloarcula	sp. CBA1115	0	0	Group 5
	490651807	WP_004516801.1	Haloarcula	vallismortis	0	0	Group 5
	6172230	BAA85898.1	Halobacterium	salinarum	0	0	Group 5
	573485772	AHG04178.1	Halobacterium	sp. DL1	0	0	Group 5
	10580674	AAG19520.1	Halobacterium	sp. NRC-1	0	0	Group 5
	494241630	WP_007143644.1	Halobiforma	lacisalsi	0	0	Group 5
	493722633	WP_006672048.1	Halobiforma	nitratireducens	0	0	Group 5
	494969291	WP_007695317.1	Halococcus	hamelinensis	0	0	Group 5
	490156745	WP_004055417.1	Halococcus	morrhuae	0	0	Group 5
	492978452	WP_006076166.1	Halococcus	saccharolyticus	0	0	Group 5
	491184899	WP_005043260.1	Halococcus	salifodinae	0	0	Group 5
	495016319	WP_007742329.1	Halococcus	thailandensis	0	0	Group 5
	445734852	ELZ86408.1	Haloferax	alexandrinus JCM 10717	0	0	Group 5
	445753371	EMA04788.1	Haloferax	denitrificans ATCC 35960	0	0	Group 5
	445731483	ELZ83067.1	Haloferax	elongans ATCC BAA-1513	0	0	Group 5
	491116063	WP_004974519.1	Haloferax	gibbonsii	0	0	Group 5
	445726991	ELZ78607.1	Haloferax	larsenii JCM 13917	0	0	Group 5
	445727170	ELZ78784.1	Haloferax	lucentense DSM 14919	0	0	Group 5
	490161608	WP_004060268.1	Haloferax	mediterranei	0	0	Group 5
	495596002	WP_008320581.1	Haloferax	mucosum	0	0	Group 5
	495370238	WP_008094951.1	Haloferax	prahovense	0	0	Group 5
	811259724	CQR49584.1	Haloferax	sp. Arc-Hr	0	0	Group 5
	445714096	ELZ65863.1	Haloferax	sp. ATCC BAA-644	0	0	Group 5
	432199583	ELK55744.1	Haloferax	sp. BAB2207	0	0	Group 5
	445747833	ELZ99287.1	Haloferax	sulfurifontis ATCC BAA-897	0	0	Group 5
	490142684	WP_004043026.1	Haloferax	volcanii	0	0	Group 5
	492944738	WP_006054069.1	Halogeometricum	borinquense	0	0	Group 5
	495658536	WP_008383115.1	Halogeometricum	pallidum	0	0	Group 5
	496825878	WP_009374959.1	Halogranum	salarium	0	0	Group 5
	399238157	EJN59086.1	Halogranum	salarium B-1	0	0	Group 5
	517069552	WP_018258370.1	Halomicrobium	katesii	0	0	Group 5
	506243765	WP_015763540.1	Halomicrobium	mukohataei	0	0	Group 5
	541197318	ERH05481.1	Halonotius	sp. J07HN4	0	0	Group 5
	503644206	WP_013878282.1	Halopiger	xanaduensis	0	0	Group 5
	541189943	ERG98331.1	Haloquadratum	sp. J07HQX50	0	0	Group 5
	499891421	WP_011572155.1	Haloquadratum	walsbyi	0	0	Group 5
	495799143	WP_008523722.1	Halorhabdus	tiamatea	0	0	Group 5
	506270475	WP_015790250.1	Halorhabdus	utahensis	0	0	Group 5
	495275191	WP_007999946.1	Halorubrum	aidingense	0	0	Group 5
	445818080	EMA67947.1	Halorubrum	arcis JCM 13916	0	0	Group 5
	495717573	WP_008442152.1	Halorubrum	californiense	0	0	Group 5
	493052949	WP_006112314.1	Halorubrum	coriense	0	0	Group 5
	445704112	ELZ56030.1	Halorubrum	distributum JCM 10118	0	0	Group 5
	495859120	WP_008583699.1	Halorubrum	hochstenium	0	0	Group 5
	496123800	WP_008848307.1	Halorubrum	kocurii	0	0	Group 5
	506390814	WP_015910533.1	Halorubrum	lacusprofundi	0	0	Group 5
	495283665	WP_008008419.1	Halorubrum	lipolyticum	0	0	Group 5
	445807636	EMA57719.1	Halorubrum	litoreum JCM 13561	0	0	Group 5
	490146119	WP_004046449.1	Halorubrum	saccharovorum	0	0	Group 5
	568635820	CDK38680.1	Halorubrum	sp. AJ67	0	0	Group 5
	515913811	WP_017344394.1	Halorubrum	sp. T3	0	0	Group 5
	493677827	WP_006628062.1	Halorubrum	tebenquichense	0	0	Group 5
	445680510	ELZ32953.1	Halorubrum	terrestre JCM 10247	0	0	Group 5
	493939513	WP_006883727.1	Halosimplex	carlsbadense	0	0	Group 5
	573481298	AHF99708.1	Halostagnicola	larsenii XH-48	0	0	Group 5
	635282901	KDE59326.1	Halostagnicola	sp. A56	0	0	Group 5
	495288157	WP_008012911.1	Haloterrigena	limicola	0	0	Group 5
	496170037	WP_008894544.1	Haloterrigena	salina	0	0	Group 5
	445656947	ELZ09779.1	Haloterrigena	thermotolerans DSM 11522	0	0	Group 5
	502708525	WP_012943705.1	Haloterrigena	turkmenica	0	0	Group 5
	494978720	WP_007704744.1	Halovivax	asiaticus	0	0	Group 5
	505113880	WP_015300982.1	Halovivax	ruber	0	0	Group 5
	505222569	WP_015409671.1	Natronomonas	moolapensis	0	0	Group 5
	499642399	WP_011323133.1	Natronomonas	pharaonis	0	0	Group 5
Methanomassiliicoccales	521284377	WP_020448645.1	Candidatus Methanomassiliicoccus	intestinalis	4	3	Group 2
	505317145	WP_015504247.1	Candidatus Methanomethylophilus	alvus	1	0	Group 4
	731480881	AIZ56060.1	Candidatus Methanoplasma	termitum	4	1	Group 2
Methanosarcinales	630829973	KCZ71686.1	Candidatus Methanoperedens	nitroreducens	4	4	Group 1
	499817493	WP_011498227.1	Methanococcoides	burtonii	4	4	Group 1
	695945606	KGK99555.1	Methanococcoides	methylutens	4	4	Group 1
	502959317	WP_013194293.1	Methanohalobium	evestigatum	4	4	Group 1
	502802712	WP_013037688.1	Methanohalophilus	mahii	4	4	Group 1
	504865935	WP_015053037.1	Methanolobus	psychrophilus	4	4	Group 1
	564600724	WP_023845824.1	Methanolobus	tindarius	4	4	Group 1
	505138223	WP_015325325.1	Methanomethylovorans	hollandica	4	4	Group 1
	503483865	WP_013718526.1	Methanosaeta	concilii	4	4	Group 1
	504399265	WP_014586367.1	Methanosaeta	harundinacea	4	4	Group 1
	500016048	WP_011696766.1	Methanosaeta	thermophila	4	4	Group 1
	503664411	WP_013898487.1	Methanosalsum	zhilinae	4	4	Group 1
	805383795	AKB79672.1	Methanosarcina	horonobensis HB-1	4	4	Group 1
	805377871	AKB73943.1	Methanosarcina	lacustris Z-7289	4	4	Group 1
	499344550	WP_011034089.1	Methanosarcina	mazei	4	4	Group 1
	805357625	AKB37696.1	Methanosarcina	siciliae C2J	4	4	Group 1
	814874231	KKH49661.1	Methanosarcina	sp. 1.H.A.2.2	4	4	Group 1
	805395774	AKB46606.1	Methanosarcina	sp. Kolksee	4	4	Group 1
	805345072	AKB25912.1	Methanosarcina	sp. MTP4	4	4	Group 1
	805339923	AKB20948.1	Methanosarcina	sp. WH1	4	4	Group 1
	805336272	AKB17554.1	Methanosarcina	sp. WWM596	4	4	Group 1
	805334855	AKB16488.1	Methanosarcina	thermophila CHTI-55	4	4	Group 1
	805392031	AKB43129.1	Methanosarcina	vacuolata Z-761	4	4	Group 1
	300681098	P0CG28.1	Methanosarcina	acetivorans	4	4	Group 1
	499624383	WP_011305117.1	Methanosarcina	barkeri	4	4	Group 1
	757130681	WP_042684954.1	Methermicoccus	shengliensis	4	4	Group 1
Methanobacteriales	325329997	ADZ09059.1	Methanobacterium	lacus	4	4	Group 1
	333825789	AEG18451.1	Methanobacterium	paludis	4	4	Group 1
	410598430	EKQ53003.1	Methanobacterium	sp. Maddingley MBC34	4	4	Group 1
	557946297	CDG64904.1	Methanobacterium	sp. MB1	4	4	Group 1
	490129971	WP_004030361.1	Methanobacterium	formicicum	4	4	Group 1
	757147281	WP_042701481.1	Methanobrevibacter	arboriphilus	4	0	Group 2
	757140303	WP_042694545.1	Methanobrevibacter	oralis	4	1	Group 2
	502720726	WP_012955710.1	Methanobrevibacter	ruminantium	4	0	Group 2
	490135086	WP_004035446.1	Methanobrevibacter	smithii	4	1	Group 2
	509084877	AGN17123.1	Methanobrevibacter	sp. AbM4	4	2	Group 2
	757153864	WP_042707958.1	Methanobrevibacter	wolinii	4	1	Group 2
	499725722	WP_011406456.1	Methanosphaera	stadtmanae	4	0	Group 2
	503060369	WP_013295345.1	Methanothermobacter	marburgensis	4	4	Group 1
	427188567	BAM69285.1	Methanothermobacter	sp. CaT2	4	4	Group 1
	499178138	WP_010875678.1	Methanothermobacter	thermautotrophicus	4	4	Group 1
	503179301	WP_013413962.1	Methanothermus	fervidus	4	4	Group 1
Methanococcales	506271274	WP_015791049.1	Methanocaldococcus	fervens	0	0	Group 6
	502865135	WP_013100111.1	Methanocaldococcus	infernus	0	0	Group 6
	499172100	WP_010869687.1	Methanocaldococcus	jannaschii	0	0	Group 6
	502744715	WP_012979699.1	Methanocaldococcus	FS406-22	0	0	Group 6
	490729706	WP_004592097.1	Methanocaldococcus	villosus	0	0	Group 6
	506213931	WP_015733706.1	Methanocaldococcus	vulcanius	0	0	Group 6
	500684523	WP_011973807.1	Methanococcus	aeolicus	0	0	Group 6
	499484626	WP_011171266.1	Methanococcus	maripaludis	0	0	Group 6
	500678650	WP_011972442.1	Methanococcus	vannielii	0	0	Group 6
	502944629	WP_013179605.1	Methanococcus	voltae	0	0	Group 6
	503633084	WP_013867160.1	Methanothermococcus	okinawensis	0	0	Group 6
	750400916	WP_040682822.1	Methanothermococcus	thermolithotrophicus	0	0	Group 6
	494103325	WP_007044112.1	Methanotorris	formicicus	0	0	Group 6
	503564932	WP_013799008.1	Methanotorris	igneus	0	0	Group 6
Methanocellales	500970307	WP_012034945.1	Methanocella	arvoryzae	4	4	Group 1
	504219015	WP_014406117.1	Methanocella	conradii	4	4	Group 1
	502665036	WP_012901004.1	Methanocella	paludicola	4	4	Group 1
Methanomicrobiales	757145617	WP_042699825.1	Methanocorpusculum	bavaricum	4	4	Group 1
	500158946	WP_011833616.1	Methanocorpusculum	labreanum	4	4	Group 1
	504679381	WP_014866483.1	Methanoculleus	bourgensis	4	4	Group 1
	500170213	WP_011844638.1	Methanoculleus	marisnigri	4	4	Group 1
	524837464	CDF31353.1	Methanoculleus	sp. CAG:1088	1	0	Group 4
	635277975	KDE55429.1	Methanoculleus	sp. MH98A	4	4	Group 1
	490137557	WP_004037915.1	Methanofollis	liminatans	4	4	Group 1
	503093880	WP_013328703.1	Methanolacinia	petrolearia	4	4	Group 1
	494524364	WP_007313817.1	Methanolinea	tarda	4	4	Group 1
	757151336	WP_042705527.1	Methanomicrobium	mobile	4	4	Group 1
	490177901	WP_004076527.1	Methanoplanus	limicola	4	4	Group 1
	501056331	WP_012107796.1	Methanoregula	boonei	4	4	Group 1
	505097418	WP_015284520.1	Methanoregula	formicica	4	4	Group 1
	501694025	WP_012618985.1	Methanosphaerula	palustris	4	4	Group 1
	499769110	WP_011449844.1	Methanospirillum	hungatei	4	4	Group 1
Methanopyrales	499329350	WP_011019842.1	Methanopyrus	kandleri	2	0	Group 4
Natrialbales	493716495	WP_006666034.1	Natrialba	aegyptia	0	0	Group 5
	493046023	WP_006108385.1	Natrialba	asiatica	0	0	Group 5
	445644783	ELY97792.1	Natrialba	chahannaoensis JCM 10990	0	0	Group 5
	445642008	ELY95079.1	Natrialba	hulunbeirensis JCM 10989	0	0	Group 5
	490324485	WP_004213956.1	Natrialba	magadii	0	0	Group 5
	493878387	WP_006824724.1	Natrialba	taiwanensis	0	0	Group 5
	494169723	WP_007109452.1	Natrinema	altunense	0	0	Group 5
	445629988	ELY83258.1	Natrinema	gari JCM 14663	0	0	Group 5
	493192676	WP_006184685.1	Natrinema	pallidum	0	0	Group 5
	433305757	AGB31569.1	Natrinema	pellirubrum DSM 15624	0	0	Group 5
	397681963	AFO56340.1	Natrinema	sp. J7-2	0	0	Group 5
	493477541	WP_006432487.1	Natrinema	versiforme	0	0	Group 5
	491746571	WP_005579704.1	Natronobacterium	gregoryi	0	0	Group 5
	491712494	WP_005557953.1	Natronococcus	amylolyticus	0	0	Group 5
	495699887	WP_008424466.1	Natronococcus	jeotgali	0	0	Group 5
	505133951	WP_015321053.1	Natronococcus	occultus	0	0	Group 5
	494471810	WP_007261288.1	Natronolimnobius	innermongolicus	0	0	Group 5
	492956238	WP_006064323.1	Natronorubrum	bangense	0	0	Group 5
	495434800	WP_008159495.1	Natronorubrum	sulfidifaciens	0	0	Group 5
	493008974	WP_006088587.1	Natronorubrum	tibetense	0	0	Group 5
Thermococcales	664800581	AIF68814.1	Palaeococcus	pacificus DY20341	0	0	Group 5
	499169378	WP_010867654.1	Pyrococcus	abyssi	0	0	Group 5
	499322302	WP_011012794.1	Pyrococcus	furiosus	0	0	Group 5
	499188167	WP_010885707.1	Pyrococcus	horikoshii	0	0	Group 5
	331033327	AEC51139.1	Pyrococcus	sp. NA2	0	0	Group 5
	388250246	AFK23099.1	Pyrococcus	sp. ST04	0	0	Group 5
	503670933	WP_013905009.1	Pyrococcus	yayanosii	0	0	Group 5
	507915398	AGN00996.1	Salinarchaeum	sp. Harcht-Bsk1	0	0	Group 5
	503231745	WP_013466406.1	Thermococcus	barophilus	0	0	Group 5
	390519068	AFL94800.1	Thermococcus	sp. CL1	0	0	Group 5
	390960760	YP_006424594.1	Thermococcus	cleftensis	0	0	Group 5
	700302974	AIU69793.1	Thermococcus	eurythermalis	0	0	Group 5
	506339853	WP_015859572.1	Thermococcus	gammatolerans	0	0	Group 5
	499569671	WP_011250454.1	Thermococcus	kodakarensis	0	0	Group 5
	490170111	WP_004068752.1	Thermococcus	litoralis	0	0	Group 5
	589910733	AHL23782.1	Thermococcus	nautili	0	0	Group 5
	501566623	WP_012571063.1	Thermococcus	onnurineus	0	0	Group 5
	573024089	AHF79623.1	Thermococcus	paralvinellae	0	0	Group 5
	506328909	WP_015848628.1	Thermococcus	sibiricus	0	0	Group 5
	340809685	AEK72842.1	Thermococcus	sp. 4557	0	0	Group 5
	214033184	EEB74012.1	Thermococcus	sp. AM4	0	0	Group 5
	757147190	WP_042701390.1	Thermococcus	sp. PK	0	0	Group 5
	498164860	WP_010479016.1	Thermococcus	zilligii	0	0	Group 5
Phylum Thaumarchaeota
Order	GI	Accession	Genus	Species	cluster 1	cluster 2	Group Identification		Group 1: complete motifs #1 and #2
Nitrosopumilales	494644810	WP_007402754.1	Candidatus Nitrosoarchaeum	limnia	0	0	Group 6		Group 2: complete motif #1
	407045575	AFS80328.1	Candidatus Nitrosopumilus	koreensis AR1	0	0	Group 6		Group 3: complete motif #2
	495576771	WP_008301350.1	Candidatus Nitrosopumilus	salaria	0	0	Group 6		Group 4: partial #1 and/or #2 motifs
	407047503	AFS82255.1	Candidatus Nitrosopumilus	sp. AR2	0	0	Group 6		Group 5: no #1 and #2 motifs
	756793731	AJM93144.1	Candidatus Nitrosopumilus	sp. D3C	0	0	Group 6		Group 6: lack domain 3 amino acid residues
	770480626	AJW71423.1	Candidatus Nitrosopumilus	sp. NF5	0	0	Group 6
	501170936	WP_012214811.1	Nitrosopumilus	maritimus	0	0	Group 6			Group 1	Group 2	Group 3	Group 4	Group 5	Group 6	Combined
	648398193	WP_026089944.1	Nitrosopumilus	sp. AR2	0	0	Group 6		Total	0	0	0	0	0	12	12
									%	0	0	0	0	0	100
Nitrososphaerales	665993646	AIF83406.1	Candidatus Nitrososphaera	evergladensis SR1	0	0	Group 6
	504832748	WP_015019850.1	Candidatus Nitrososphaera	gargensis	0	0	Group 6		Nitrosopumilales	0	0	0	0	0	1
	647810504	AIC14205.1	Nitrososphaera	viennensis EN76	0	0	Group 6		Nitrososphaerales	0	0	0	0	0	1
									Cenarchaeales	0	0	0	0	0	1
Cenarchaeales	503248130	WP_013482791.1	Cenarchaeum	symbiosum	0	0	Group 6
Phylum Nanoarchaeota
Order	GI	Accession	Genus	Species	cluster 1	cluster 2	Group Identification		Group 1: complete motifs #1 and #2
	490715555	WP_004578204.1	Nanoarchaeote	Nst1	0	0	Group 5		Group 2: complete motif #1
	499466795	WP_011153435.1	Nanoarchaeum	equitans Kin4-M	0	0	Group 5		Group 3: complete motif #2
Phylum Korarchaeota									Group 4: partial #1 and/or #2 motifs
Order	GI	Accession	Genus	Species	cluster 1	cluster 2	Group Identification		Group 5: no #1 and #2 motifs
	501267206	WP_012310224.1	Candidatus Korarchaeum	cryptofilum	2	4	Group 3		Group 6: lack domain 3 amino acid residues
Phylum Lokiarchaeota
Order	GI	Accession	Genus	Species	cluster 1	cluster 2	Group Identification			Group 1	Group 2	Group 3	Group 4	Group 5	Group 6	Combined
	816395085	KKK46447.1	Lokiarcheota		4	4	Group 1		Total	1	2	1	0	2	1	7
Phylum Parvarchaeota									%	14.2857	28.5714	14.2857	0	28.5714	14.2857
Order	GI	Accession	Genus	Species	cluster 1	cluster 2	Group Identification
	255513546	EET89812.1	Candidatus Micrarchaeum	acidiphilum ARMAN-2	0	0	Group 6		Nanoarchaeota	0	0	0	0	1	0
	269986616	EEZ92898.1	Candidatus Parvarchaeum	acidiphilum ARMAN-4	4	0	Group 2		Korarchaeota	0	0	1	0	0	0
	290559364	EFD92697.1	Candidatus Parvarchaeum	acidophilus ARMAN-5	4	0	Group 2		Lokiarchaeota	1	0	0	0	0	0
									Parvarchaeota	0	0.667	0	0	0	0.333
